# Supplementary material for: Assessing the Genetic Background and Selection Signatures of Huaxi Cattle Using High-Density SNP Array
Source: Animals (Basel). 2021 Dec 6;11(12):3469. doi: 10.3390/ani11123469 (PMC8698132; doi:10.3390/ani11123469)
Supplement: Supplementary file 1 [file animals-11-03469-s001.zip]

Archive with 5 entries (4 files):
- Supplementary Table/
- Supplementary Table/Table S1 Pair-wise Nei’s distance among nine cattle populations .xlsx
- Supplementary Table/Table S2 A summary of genes from iHS in Huaxi cattle.xlsx
- Supplementary Table/Table S3 A summary of genes from CLR in Huaxi cattle.xlsx
- Supplementary Table/Table S4 GO and KEGG enrichment analysis of Huaxi cattle candidate genes by iHS and CLR methods.xlsx
