# Supplementary material for: Assessing the Genetic Background and Selection Signatures of Huaxi Cattle Using High-Density SNP Array
Source: Animals (Basel). 2021 Dec 6;11(12):3469. doi: 10.3390/ani11123469 (PMC8698132; doi:10.3390/ani11123469)
Supplement: Supplementary file 1 [file animals-11-03469-s001.zip › Supplementary Table/Table S1 Pair-wise Nei’s distance among nine cattle populations .xlsx]

## Sheet: Sheet1
Table S1. Pair-wise Nei’s distance among nine cattle populations.
	MGC	SHC	CHL	Sim_AUS	Sim_CAN	Sim_USA	Sim_DEU	Sim_FR	HXC
MGC	0	0.146	0.125	0.162	0.184	0.21	0.157	0.196	0.174
SHC	0.146	0	0.11	0.131	0.152	0.179	0.122	0.156	0.138
CHL	0.125	0.11	0	0.118	0.14	0.169	0.111	0.149	0.126
Sim_AUS	0.162	0.131	0.118	0	0.093	0.122	0.079	0.124	0.078
Sim_CAN	0.184	0.152	0.14	0.093	0	0.135	0.096	0.14	0.103
Sim_USA	0.21	0.179	0.169	0.122	0.135	0	0.127	0.173	0.132
Sim_DEU	0.157	0.122	0.111	0.079	0.096	0.127	0	0.113	0.089
Sim_FR	0.196	0.156	0.149	0.124	0.14	0.173	0.113	0	0.134
HXC	0.174	0.138	0.126	0.078	0.103	0.132	0.089	0.134	0
