# Supplementary material for: Assessing the Genetic Background and Selection Signatures of Huaxi Cattle Using High-Density SNP Array
Source: Animals (Basel). 2021 Dec 6;11(12):3469. doi: 10.3390/ani11123469 (PMC8698132; doi:10.3390/ani11123469)
Supplement: Supplementary file 1 [file animals-11-03469-s001.zip › Supplementary Table/Table S2 A summary of genes from iHS in Huaxi cattle.xlsx]

## Sheet: Sheet1
Table S2. A summary of genes from iHS in Huaxi cattle.
Chrom	Starting position	Ending position	SNP number	iHS	Gene
28	6500001	6600001	23	3.59273	KCNK1
6	31500001	31600001	20	3.10934	PDLIM5
26	44300001	44400001	19	3.0522	OAT
26	44400001	44500001	44	2.85217	LHPP
18	27000001	27100001	18	2.70598	NOT_FOUND
17	48000001	48100001	47	2.67323	NOT_FOUND
5	45600001	45700001	22	2.66777	NOT_FOUND
9	13400001	13500001	30	2.64033	NOT_FOUND
26	44100001	44200001	39	2.62826	NOT_FOUND
5	45500001	45600001	19	2.58349	NOT_FOUND
29	25400001	25500001	41	2.57469	NOT_FOUND
18	26900001	27000001	16	2.53733	NOT_FOUND
18	15100001	15200001	12	2.45891	C18H16orf87
4	91200001	91300001	40	2.4576	NOT_FOUND
19	17700001	17800001	54	2.43531	CDK5R1,MYO1D
29	25300001	25400001	18	2.42574	NOT_FOUND
8	107400001	107500001	12	2.38657	NOT_FOUND
29	34200001	34300001	35	2.36756	NOT_FOUND
19	58000001	58100001	28	2.34882	NOT_FOUND
29	22800001	22900001	14	2.33902	ANO5
26	43900001	44000001	45	2.31186	CPXM2
26	44000001	44100001	46	2.29898	NOT_FOUND
19	17800001	17900001	57	2.28733	CDK5R1,MYO1D
5	45400001	45500001	18	2.27158	NOT_FOUND
18	25200001	25300001	14	2.26668	CPNE2,FAM192A,RSPRY1
6	32000001	32100001	15	2.26363	NOT_FOUND
6	30700001	30800001	26	2.24934	BMPR1B
17	48100001	48200001	18	2.2484	NOT_FOUND
18	16400001	16500001	29	2.23893	NOT_FOUND
15	22000001	22100001	22	2.23102	NOT_FOUND
3	93500001	93600001	38	2.22211	C3H1orf123,LRP8,MAGOH
10	97300001	97400001	49	2.22079	NOT_FOUND
27	36800001	36900001	24	2.21987	IKBKB,POLB
4	50500001	50600001	28	2.21266	NOT_FOUND
9	13500001	13600001	36	2.20576	NOT_FOUND
17	47900001	48000001	21	2.19628	FZD10
19	57900001	58000001	43	2.18617	NOT_FOUND
29	25500001	25600001	23	2.16261	NOT_FOUND
27	24400001	24500001	26	2.15702	NOT_FOUND
17	73000001	73100001	21	2.15303	IGLL1,ZNF280A,ZNF280B
26	44200001	44300001	56	2.14847	NOT_FOUND
18	16300001	16400001	23	2.14161	NOT_FOUND
11	68600001	68700001	46	2.1275	CAPN14,EHD3
17	50000001	50100001	21	2.12628	NOT_FOUND
29	25100001	25200001	49	2.12207	NOT_FOUND
13	22800001	22900001	19	2.11324	MIR2285D
18	26700001	26800001	19	2.1119	MIR2285N-4
8	107700001	107800001	14	2.10265	NOT_FOUND
5	25700001	25800001	31	2.09354	GTSF1,ITGA5,NCKAP1L
29	30600001	30700001	46	2.08999	KIRREL3
12	47100001	47200001	13	2.08961	NOT_FOUND
17	49700001	49800001	34	2.08686	NOT_FOUND
29	23700001	23800001	28	2.08409	NOT_FOUND
18	17400001	17500001	40	2.08295	NOT_FOUND
18	26800001	26900001	28	2.08269	NOT_FOUND
18	25100001	25200001	11	2.07689	MIR2285G-1,MIR2285N-3
29	16600001	16700001	22	2.07417	MIR708
9	98500001	98600001	72	2.07155	PARK2
15	56200001	56300001	18	2.07155	UVRAG
29	11500001	11600001	21	2.06792	NOT_FOUND
14	80700001	80800001	37	2.06412	RALYL
17	62400001	62500001	25	2.06356	NOT_FOUND
17	62500001	62600001	31	2.06299	TBX5
4	50400001	50500001	30	2.04559	NOT_FOUND
9	13600001	13700001	14	2.04161	NOT_FOUND
7	20200001	20300001	13	2.03861	NOT_FOUND
29	14900001	15000001	25	2.03217	NOT_FOUND
15	18500001	18600001	11	2.03158	NOT_FOUND
22	56600001	56700001	36	2.02667	MIR2372
18	27200001	27300001	26	2.01963	NOT_FOUND
29	36200001	36300001	27	2.01958	NOT_FOUND
21	57800001	57900001	45	2.01529	NOT_FOUND
18	17500001	17600001	34	2.01424	NOT_FOUND
29	15200001	15300001	35	2.01084	NOT_FOUND
19	58200001	58300001	25	2.00055	NOT_FOUND
3	108500001	108600001	23	2.00006	FHL3,POU3F1,SF3A3,UTP11L
29	37400001	37500001	33	1.99544	NOT_FOUND
2	75800001	75900001	15	1.99396	NOT_FOUND
11	106000001	106100001	28	1.9933	RXRA
16	65800001	65900001	16	1.99103	NMNAT2
21	21000001	21100001	45	1.99094	ABHD2
5	28900001	29000001	16	1.98916	SLC11A2
29	16000001	16100001	12	1.98097	NOT_FOUND
29	33300001	33400001	20	1.97665	NOT_FOUND
29	15300001	15400001	38	1.97423	NOT_FOUND
7	20100001	20200001	19	1.97122	NOT_FOUND
6	32400001	32500001	19	1.97119	NOT_FOUND
1	156300001	156400001	36	1.97073	TBC1D5
29	29800001	29900001	40	1.97008	NOT_FOUND
8	107600001	107700001	19	1.96432	TRIM32
21	18300001	18400001	16	1.96296	NOT_FOUND
2	75200001	75300001	14	1.95023	NOT_FOUND
29	31400001	31500001	33	1.95015	NOT_FOUND
28	40400001	40500001	27	1.94648	NOT_FOUND
15	56000001	56100001	19	1.94448	UVRAG
2	5500001	5600001	22	1.93731	NAB1
4	7100001	7200001	31	1.93703	NOT_FOUND
29	31200001	31300001	35	1.93607	NOT_FOUND
16	66000001	66100001	17	1.93577	NCF2,SMG7
4	47500001	47600001	34	1.93018	NAMPT
8	107300001	107400001	31	1.92816	NOT_FOUND
28	23200001	23300001	17	1.92635	CTNNA3
14	48800001	48900001	17	1.92622	NOT_FOUND
18	13400001	13500001	23	1.92463	BANP,CA5A
12	30700001	30800001	38	1.92434	NOT_FOUND
28	40600001	40700001	17	1.92302	NOT_FOUND
8	92900001	93000001	24	1.92229	GRIN3A,PPP3R2,RNF20
8	50200001	50300001	20	1.9222	NOT_FOUND
7	4300001	4400001	18	1.91891	COMP,CRTC1
29	23600001	23700001	18	1.91368	NOT_FOUND
15	18000001	18100001	11	1.91174	ACAT1
1	141600001	141700001	50	1.911	NOT_FOUND
29	34400001	34500001	31	1.91044	NOT_FOUND
5	119500001	119600001	18	1.90232	FAM19A5
7	13300001	13400001	27	1.89467	CACNA1A
21	15900001	16000001	20	1.8946	NOT_FOUND
9	101500001	101600001	30	1.89113	NOT_FOUND
29	25000001	25100001	19	1.88759	DBX1
5	45300001	45400001	40	1.88719	RAP1B
29	32200001	32300001	22	1.87616	NOT_FOUND
6	17800001	17900001	13	1.87608	OSTC,RPL34
18	26300001	26400001	34	1.87264	CNOT1,NDRG4,SETD6
3	96900001	97000001	17	1.87242	NOT_FOUND
29	25200001	25300001	20	1.87148	MIR449D
4	5400001	5500001	19	1.86652	IKZF1
11	23700001	23800001	26	1.86281	NOT_FOUND
2	66500001	66600001	30	1.85448	NOT_FOUND
18	27100001	27200001	38	1.85206	NOT_FOUND
19	16800001	16900001	30	1.85031	ASIC2
12	89500001	89600001	28	1.84933	TEX29
2	104900001	105000001	31	1.84388	MARCH4,SHOX
27	20200001	20300001	27	1.84275	NOT_FOUND
4	47100001	47200001	31	1.84218	ATXN7L1
29	25700001	25800001	22	1.84202	NOT_FOUND
1	6300001	6400001	29	1.84156	NOT_FOUND
5	45200001	45300001	33	1.84127	MDM2,SLC35E3
29	35000001	35100001	45	1.84003	OPCML
3	108000001	108100001	28	1.83821	NOT_FOUND
18	27700001	27800001	22	1.83776	NOT_FOUND
17	63000001	63100001	40	1.83712	RBM19
18	15000001	15100001	24	1.83304	ORC6,VPS35
29	30700001	30800001	26	1.83051	KIRREL3
17	50100001	50200001	28	1.82877	NOT_FOUND
17	60100001	60200001	17	1.82568	FBXW8
15	45700001	45800001	36	1.82533	NOT_FOUND
23	5800001	5900001	25	1.82319	NOT_FOUND
10	3600001	3700001	19	1.82311	NOT_FOUND
4	49900001	50000001	24	1.82173	NME8
17	53700001	53800001	27	1.81826	FAM101A,MIR2322
27	26500001	26600001	32	1.81639	NOT_FOUND
18	26400001	26500001	39	1.81583	CNOT1
27	26600001	26700001	19	1.81165	NOT_FOUND
6	30300001	30400001	30	1.81113	NOT_FOUND
4	50600001	50700001	11	1.80904	NOT_FOUND
29	31800001	31900001	29	1.80788	NOT_FOUND
2	75900001	76000001	37	1.80566	NOT_FOUND
17	60300001	60400001	49	1.79942	FBXW8
15	71500001	71600001	44	1.799	NOT_FOUND
9	76100001	76200001	20	1.79754	IFNGR1,SAMHD1
9	98400001	98500001	23	1.79449	PARK2
29	16100001	16200001	30	1.79328	NOT_FOUND
28	6400001	6500001	21	1.79281	KCNK1
4	15600001	15700001	17	1.79226	RPA3
26	43600001	43700001	24	1.79026	NOT_FOUND
15	56100001	56200001	15	1.79024	UVRAG
7	108400001	108500001	16	1.78979	NOT_FOUND
11	65400001	65500001	18	1.7891	NOT_FOUND
1	155700001	155800001	33	1.78828	PLCL2
8	58100001	58200001	21	1.78772	NOT_FOUND
17	47600001	47700001	23	1.7853	NOT_FOUND
6	30900001	31000001	46	1.78493	NOT_FOUND
21	61500001	61600001	16	1.78215	DICER1
28	10000001	10100001	19	1.78169	NOT_FOUND
21	5200001	5300001	24	1.78109	NOT_FOUND
1	8400001	8500001	22	1.77985	NOT_FOUND
17	62600001	62700001	34	1.77831	NOT_FOUND
21	20500001	20600001	33	1.77711	NOT_FOUND
29	30100001	30200001	25	1.77543	KIRREL3,ST3GAL4
29	16800001	16900001	19	1.76993	NOT_FOUND
17	58800001	58900001	39	1.76979	NOT_FOUND
12	10500001	10600001	33	1.76957	NOT_FOUND
1	76200001	76300001	23	1.76934	NOT_FOUND
29	33900001	34000001	20	1.76655	NOT_FOUND
29	22200001	22300001	29	1.76536	GAS2
26	14600001	14700001	16	1.76505	MYOF
12	14900001	15000001	30	1.76499	NOT_FOUND
8	99300001	99400001	10	1.76459	NOT_FOUND
7	16900001	17000001	15	1.76443	EPOR,LPPR2,RAB3D,TMEM205,TSPAN16
1	135400001	135500001	42	1.75913	EPHB1
17	47700001	47800001	36	1.75705	PIWIL1
18	13600001	13700001	34	1.75188	NOT_FOUND
18	25000001	25100001	19	1.75104	HERPUD1,SLC12A3
16	69000001	69100001	31	1.7501	PDC
14	77600001	77700001	19	1.74972	NOT_FOUND
28	15800001	15900001	10	1.74776	ANK3
8	24900001	25000001	15	1.74624	RPS6
17	43700001	43800001	28	1.74606	NOT_FOUND
9	16600001	16700001	13	1.74585	NOT_FOUND
9	13800001	13900001	12	1.74561	NOT_FOUND
18	28000001	28100001	27	1.74457	NOT_FOUND
29	29900001	30000001	39	1.74321	FAM118B,FOXRED1,RPUSD4,SRPR
10	97900001	98000001	15	1.74047	NOT_FOUND
6	94800001	94900001	32	1.73987	NOT_FOUND
18	16500001	16600001	18	1.73921	NOT_FOUND
29	36600001	36700001	26	1.73872	PRDM10,TMEM45B
4	10000001	10100001	18	1.7384	CDK6
9	98600001	98700001	37	1.73742	PARK2
14	22100001	22200001	22	1.73686	NOT_FOUND
10	21000001	21100001	29	1.7325	NOT_FOUND
6	106500001	106600001	23	1.73228	ACOX3,NSG1
12	25400001	25500001	35	1.73201	DCLK1
12	10400001	10500001	23	1.73112	NOT_FOUND
22	50400001	50500001	20	1.73108	NOT_FOUND
5	110700001	110800001	43	1.72993	DMC1
3	116800001	116900001	25	1.72963	NOT_FOUND
21	67200001	67300001	14	1.72839	DLK1
7	101100001	101200001	13	1.72797	NOT_FOUND
17	47800001	47900001	32	1.72754	NOT_FOUND
29	26300001	26400001	36	1.72648	PTPN5,SPTY2D1,TMEM86A,UEVLD
11	24500001	24600001	24	1.72149	PKDCC
19	57800001	57900001	30	1.71985	RPL38,TTYH2
18	34200001	34300001	19	1.71825	CDH5
14	75400001	75500001	34	1.71633	SLC26A7
8	101900001	102000001	16	1.71614	MUSK
19	8600001	8700001	34	1.71605	MSI2
13	67800001	67900001	32	1.71578	BPI,LBP
18	26200001	26300001	42	1.71546	CCDC113,GINS3,PRSS54
12	55400001	55500001	21	1.71471	NOT_FOUND
29	37500001	37600001	23	1.71453	SNX19
28	6100001	6200001	23	1.71425	NOT_FOUND
17	49800001	49900001	23	1.71165	NOT_FOUND
19	60400001	60500001	31	1.70987	NOT_FOUND
10	102300001	102400001	41	1.70834	FOXN3
27	24300001	24400001	19	1.70829	PPP1R3B
1	8700001	8800001	11	1.70637	NOT_FOUND
14	51200001	51300001	15	1.70364	NOT_FOUND
21	61600001	61700001	26	1.703	NOT_FOUND
23	8700001	8800001	12	1.70264	SNRPC
7	24400001	24500001	26	1.70244	CDC42SE2,LYRM7
1	13400001	13500001	10	1.70022	NOT_FOUND
2	4900001	5000001	30	1.70021	NOT_FOUND
21	18400001	18500001	27	1.69987	NOT_FOUND
6	33700001	33800001	35	1.69903	NOT_FOUND
8	37000001	37100001	34	1.69743	NOT_FOUND
24	36500001	36600001	24	1.69448	NOT_FOUND
6	30500001	30600001	29	1.69427	NOT_FOUND
12	12900001	13000001	19	1.69392	FAM216B
4	92800001	92900001	37	1.69316	SND1
