# Supplementary material for: Assessing the Genetic Background and Selection Signatures of Huaxi Cattle Using High-Density SNP Array
Source: Animals (Basel). 2021 Dec 6;11(12):3469. doi: 10.3390/ani11123469 (PMC8698132; doi:10.3390/ani11123469)
Supplement: Supplementary file 1 [file animals-11-03469-s001.zip › Supplementary Table/Table S3 A summary of genes from CLR in Huaxi cattle.xlsx]

## Sheet: Sheet1
Table S3. A summary of genes from CLR in Huaxi cattle.
Chrom	Starting position	Ending position	CLR	Gene
11	68600001	68700001	26.5674	CAPN14,EHD3
8	107900001	108000001	25.0517	NOT_FOUND
9	65900001	66000001	19.5516	NOT_FOUND
8	107800001	107900001	19.056	NOT_FOUND
17	48700001	48800001	18.1984	NOT_FOUND
26	37900001	38000001	17.6433	PDZD8,SLC18A2
5	47800001	47900001	17.4613	IRAK3,TMBIM4
21	32600001	32700001	16.3573	PSTPIP1
3	89500001	89600001	15.6781	NOT_FOUND
9	43400001	43500001	15.1373	BEND3,C9H6orf203
17	48600001	48700001	15.0112	NOT_FOUND
16	45100001	45200001	14.8176	MIR34A
8	108000001	108100001	14.6455	NOT_FOUND
5	35800001	35900001	14.2566	NELL2
3	63200001	63300001	13.915	ADGRL2
3	109300001	109400001	13.0477	NOT_FOUND
1	1800001	1900001	12.5862	NOT_FOUND
16	45400001	45500001	12.4494	ENO1
24	53400001	53500001	12.3348	NOT_FOUND
9	700001	800001	12.2194	PHF3
11	2800001	2900001	12.2157	NOT_FOUND
25	29000001	29100001	12.1594	CALN1
8	107400001	107500001	11.7532	NOT_FOUND
7	42100001	42200001	11.6519	NOT_FOUND
18	27200001	27300001	11.3653	NOT_FOUND
16	45500001	45600001	11.1532	NOT_FOUND
11	8300001	8400001	10.8618	NOT_FOUND
18	45000001	45100001	10.8607	GPI,PDCD2L,UBA2,WTIP
6	70200001	70300001	10.8259	SCFD2
22	2800001	2900001	10.7783	AZI2
12	24700001	24800001	10.5656	ALG5,EXOSC8,SMAD9,SUPT20H
11	34000001	34100001	10.4433	NOT_FOUND
5	47700001	47800001	10.3978	FAU,HELB,IRAK3
7	51600001	51700001	10.3542	CTNNA1
7	51700001	51800001	10.2841	CTNNA1
6	31400001	31500001	10.2732	PDLIM5
15	71500001	71600001	10.1944	NOT_FOUND
12	33700001	33800001	10.117	ATP8A2
1	21700001	21800001	9.99254	NOT_FOUND
7	44300001	44400001	9.9915	NOT_FOUND
5	68700001	68800001	9.72628	SLC41A2
7	4700001	4800001	9.71426	GDF15,LRRC25,PGPEP1
19	1400001	1500001	9.65994	CA10
6	49300001	49400001	9.62867	NOT_FOUND
1	57300001	57400001	9.55771	GCSAM
2	37600001	37700001	9.55619	DAPL1
1	112100001	112200001	9.53166	KCNAB1
16	68900001	69000001	9.5255	C16H1orf27,TPR
3	18300001	18400001	9.50476	CRNN
22	46600001	46700001	9.47948	CACNA2D3
16	45200001	45300001	9.44606	CA6,SLC2A5
21	32500001	32600001	9.17179	RCN2
5	48900001	49000001	9.13145	MIR2429,WIF1
21	31600001	31700001	9.04245	UBE2Q2
13	22800001	22900001	9.02351	MIR2285D
19	49200001	49300001	8.96065	PECAM1
11	2700001	2800001	8.90777	ANKRD39,CNNM4,SEMA4C
18	14400001	14500001	8.90627	NOT_FOUND
17	31500001	31600001	8.8974	NOT_FOUND
15	31300001	31400001	8.89203	POU2F3
10	102300001	102400001	8.86844	FOXN3
1	75000001	75100001	8.86235	NOT_FOUND
6	38600001	38700001	8.80707	LAP3,MED28
7	54100001	54200001	8.73642	PCDHGA2,PCDHGA8,PCDHGB4
7	44200001	44300001	8.64567	NOT_FOUND
1	8500001	8600001	8.60154	NOT_FOUND
9	61300001	61400001	8.59395	MDN1
9	74300001	74400001	8.57274	NOT_FOUND
20	21300001	21400001	8.54564	NOT_FOUND
4	49000001	49100001	8.51373	CBLL1,SLC26A3
16	60100001	60200001	8.44134	NOT_FOUND
19	53400001	53500001	8.33752	NOT_FOUND
22	5300001	5400001	8.29127	GADL1
24	37300001	37400001	8.29058	NDC80,SMCHD1
28	300001	400001	8.2599	NOT_FOUND
16	27800001	27900001	8.22491	CAPN2
16	45800001	45900001	8.19838	SLC45A1
24	46600001	46700001	8.17629	NOT_FOUND
19	34300001	34400001	8.07458	AKAP10
7	45100001	45200001	8.07032	ABCA7,ARID3A,CNN2,HMHA1,POLR2E,WDR18
10	78200001	78300001	8.00248	NOT_FOUND
6	66500001	66600001	7.99221	GABRA2
13	40700001	40800001	7.97596	NOT_FOUND
3	78200001	78300001	7.94691	IL12RB2,SERBP1
2	15300001	15400001	7.93642	NOT_FOUND
18	34800001	34900001	7.92005	C18H16orf70,CBFB,CES4A
3	109200001	109300001	7.8828	NOT_FOUND
6	72200001	72300001	7.85798	KDR
11	33900001	34000001	7.85659	NOT_FOUND
5	106100001	106200001	7.77522	C5H12orf4,FGF6
29	2500001	2600001	7.77188	FAT3
11	8400001	8500001	7.76358	NOT_FOUND
5	75100001	75200001	7.71051	MYH9
16	45000001	45100001	7.7024	SPSB1
26	47100001	47200001	7.65596	MIR2285C
10	54800001	54900001	7.56681	NOT_FOUND
16	13300001	13400001	7.53994	RGS1
18	24000001	24100001	7.51144	CES1,LOC508916,SLC6A2
9	43500001	43600001	7.48701	NOT_FOUND
1	75100001	75200001	7.45978	MB21D2
20	34600001	34700001	7.38444	NOT_FOUND
1	88900001	89000001	7.36344	KCNMB2
12	24800001	24900001	7.33537	SMAD9
28	6500001	6600001	7.31093	KCNK1
3	19900001	20000001	7.30562	ARNT,CTSK
4	19200001	19300001	7.30317	NOT_FOUND
11	89800001	89900001	7.28249	NOT_FOUND
24	61600001	61700001	7.22544	NOT_FOUND
20	31500001	31600001	7.21907	NIM1K,ZNF131
25	39400001	39500001	7.20737	NOT_FOUND
2	27100001	27200001	7.1813	ABCB11,DHRS9
7	19600001	19700001	7.11874	CAPS,NDUFA11,RANBP3,RFX2,VMAC
20	39200001	39300001	7.11634	BRIX1,DNAJC21,RAD1
1	130900001	131000001	7.06988	NOT_FOUND
9	18800001	18900001	7.05783	NOT_FOUND
10	43600001	43700001	7.04109	NOT_FOUND
14	33700001	33800001	7.03517	NOT_FOUND
6	38900001	39000001	7.0341	LCORL
1	129200001	129300001	7.02853	NOT_FOUND
6	76600001	76700001	6.99456	NOT_FOUND
9	41500001	41600001	6.99181	CEP57L1
1	87400001	87500001	6.98704	NOT_FOUND
5	55600001	55700001	6.97426	NOT_FOUND
14	22100001	22200001	6.96453	NOT_FOUND
13	25600001	25700001	6.96018	NOT_FOUND
9	100400001	100500001	6.95132	QKI
26	38000001	38100001	6.94495	PDZD8
20	49900001	50000001	6.77602	NOT_FOUND
27	9100001	9200001	6.7627	NOT_FOUND
7	45300001	45400001	6.74886	ATP5D,C7H19orf24,CIRBP,EFNA2
3	72700001	72800001	6.65687	NOT_FOUND
3	88200001	88300001	6.65013	NOT_FOUND
18	47300001	47400001	6.59024	NOT_FOUND
15	16400001	16500001	6.58427	NOT_FOUND
4	70700001	70800001	6.5758	NOT_FOUND
6	39000001	39100001	6.56926	NOT_FOUND
6	1000001	1100001	6.53722	NOT_FOUND
2	61700001	61800001	6.51128	DARS
27	23600001	23700001	6.48237	NOT_FOUND
6	32000001	32100001	6.45961	NOT_FOUND
11	38800001	38900001	6.45948	CCDC85A
18	25500001	25600001	6.44161	CCDC102A,CIAPIN1,COQ9,DOK4,POLR2C
4	50600001	50700001	6.41623	NOT_FOUND
7	45000001	45100001	6.4005	ARID3A,CFD,PTBP1,R3HDM4
11	89100001	89200001	6.39225	NOT_FOUND
18	23000001	23100001	6.38703	NOT_FOUND
2	78700001	78800001	6.38114	NOT_FOUND
3	65600001	65700001	6.3552	NOT_FOUND
9	71800001	71900001	6.34613	VNN1,VNN2
16	4800001	4900001	6.33176	C4BPA
2	21000001	21100001	6.31289	KIAA1715
19	8900001	9000001	6.31282	CUEDC1
24	12500001	12600001	6.27249	NOT_FOUND
22	57200001	57300001	6.26666	MKRN2,PPARG-TSEN2,RAF1,TSEN2
10	55400001	55500001	6.25605	NOT_FOUND
19	1500001	1600001	6.23017	NOT_FOUND
7	44000001	44100001	6.20815	NOT_FOUND
6	13800001	13900001	6.19551	NOT_FOUND
9	75900001	76000001	6.18189	IL20RA,SLC35D3
9	42000001	42100001	6.1276	FOXO3
1	54300001	54400001	6.10875	NOT_FOUND
9	600001	700001	6.1056	PHF3
10	97300001	97400001	6.08835	NOT_FOUND
26	46600001	46700001	6.08323	NOT_FOUND
12	8200001	8300001	6.02374	NOT_FOUND
2	75500001	75600001	5.99908	NOT_FOUND
24	44200001	44300001	5.99124	NOT_FOUND
4	43000001	43100001	5.98994	NOT_FOUND
9	89700001	89800001	5.97847	NOT_FOUND
17	68600001	68700001	5.97501	NOT_FOUND
5	78600001	78700001	5.97075	AMN1
2	43300001	43400001	5.96239	NOT_FOUND
16	53300001	53400001	5.94311	CTRC,EFHD2
2	117100001	117200001	5.93546	NOT_FOUND
21	32700001	32800001	5.93164	TSPAN3
26	43900001	44000001	5.92069	CPXM2
26	5000001	5100001	5.90832	NOT_FOUND
8	63500001	63600001	5.9074	C8H9orf156,HEMGN
5	34100001	34200001	5.90166	NOT_FOUND
15	67700001	67800001	5.88133	PRR5L,TRAF6
20	58500001	58600001	5.87554	ANKH,OTULIN
23	50000001	50100001	5.84761	PXDC1
6	77500001	77600001	5.83781	NOT_FOUND
6	5000001	5100001	5.83662	NOT_FOUND
6	66400001	66500001	5.83191	GABRA2
11	63900001	64000001	5.81888	NOT_FOUND
1	157100001	157200001	5.80763	SATB1
3	72800001	72900001	5.80732	NOT_FOUND
9	78600001	78700001	5.79406	NOT_FOUND
9	41400001	41500001	5.79363	CEP57L1
11	24500001	24600001	5.78217	PKDCC
7	4600001	4700001	5.75231	ELL,ISYNA1,SSBP4
24	16200001	16300001	5.71542	NOT_FOUND
25	28900001	29000001	5.70558	CALN1
11	9700001	9800001	5.69618	NOT_FOUND
9	13600001	13700001	5.69482	NOT_FOUND
3	26900001	27000001	5.68302	NOT_FOUND
17	20700001	20800001	5.68084	NOT_FOUND
7	45400001	45500001	5.67167	C7H19orf25,DAZAP1,GAMT,MUM1,NDUFS7,RPS15
12	29300001	29400001	5.66639	NOT_FOUND
10	31400001	31500001	5.66616	NOT_FOUND
22	6900001	7000001	5.66436	CMTM7
26	46700001	46800001	5.65247	NOT_FOUND
26	14600001	14700001	5.6502	MYOF
3	73300001	73400001	5.64939	NEGR1
19	1100001	1200001	5.64559	CA10
27	42500001	42600001	5.64515	UBE2E2
5	30000001	30100001	5.6353	AQP2,AQP5,ASIC1
9	21500001	21600001	5.60913	NOT_FOUND
15	81900001	82000001	5.60344	PRG3,SLC43A3
1	63300001	63400001	5.603	NOT_FOUND
21	7000001	7100001	5.59652	LYSMD4,MEF2A
15	300001	400001	5.58132	NOT_FOUND
9	75800001	75900001	5.57543	PEX7,SLC35D3
16	4900001	5000001	5.57398	LOC510860
9	105500001	105600001	5.52342	FAM120B
9	81200001	81300001	5.52049	NOT_FOUND
11	45300001	45400001	5.50023	NOT_FOUND
15	77500001	77600001	5.49749	ARHGAP1,CKAP5,F2,ZNF408
22	4100001	4200001	5.49554	NOT_FOUND
2	11600001	11700001	5.49189	NOT_FOUND
16	45700001	45800001	5.49137	NOT_FOUND
1	138300001	138400001	5.46634	ACPP,DNAJC13
21	26900001	27000001	5.43366	ARNT2
18	24800001	24900001	5.42608	BREH1,NUP93
12	62400001	62500001	5.40589	NOT_FOUND
9	43300001	43400001	5.38421	PDSS2
5	33100001	33200001	5.38226	PCED1B
6	8900001	9000001	5.38187	NOT_FOUND
23	33300001	33400001	5.38131	NOT_FOUND
15	84600001	84700001	5.37858	MS4A1,MS4A13,MS4A5
3	63500001	63600001	5.3735	NOT_FOUND
7	94400001	94500001	5.37129	NOT_FOUND
11	3000001	3100001	5.36806	ZAP70
24	10400001	10500001	5.36608	CDH19
1	117000001	117100001	5.35971	NOT_FOUND
14	3400001	3500001	5.35385	NOT_FOUND
1	44100001	44200001	5.35046	CMSS1,TMEM30C
1	53800001	53900001	5.33713	DZIP3
11	18200001	18300001	5.30874	NOT_FOUND
16	8600001	8700001	5.29935	NOT_FOUND
10	47800001	47900001	5.29481	NOT_FOUND
7	45500001	45600001	5.29161	C7H19orf25,MBD3,REEP6,TCF3,UQCR11
9	62600001	62700001	5.29047	CNR1
1	111100001	111200001	5.28427	NOT_FOUND
9	100100001	100200001	5.28146	NOT_FOUND
3	109700001	109800001	5.27938	NOT_FOUND
