# Supplementary material for: Assessing the Genetic Background and Selection Signatures of Huaxi Cattle Using High-Density SNP Array
Source: Animals (Basel). 2021 Dec 6;11(12):3469. doi: 10.3390/ani11123469 (PMC8698132; doi:10.3390/ani11123469)
Supplement: Supplementary file 1 [file animals-11-03469-s001.zip › Supplementary Table/Table S4 GO and KEGG enrichment analysis of Huaxi cattle candidate genes by iHS and CLR methods.xlsx]

## Sheet: Sheet1
Table S4. GO and KEGG enrichment analysis of Huaxi cattle candidate genes by iHS and CLR methods.
Category	ID	Term	Count	Background number	Benjamini PValue	Genes
GOTERM_BP_DIRECT	GO:0007214	gamma-aminobutyric acid signaling pathway	4	19	0.00431924	GABRA2, PLCL2, CACNA1A
GOTERM_BP_DIRECT	GO:0007156	homophilic cell adhesion via plasma membrane adhesion molecules	7	97	0.00753235	KIRREL3, PCDHGA8, CDH5, PCDHGB4, PCDHGA2, FAT3, CDH19
GOTERM_BP_DIRECT	GO:0070498	interleukin-1-mediated signaling pathway	3	12	0.0183652	IKBKB, TRAF6, IRAK3
GOTERM_BP_DIRECT	GO:0007613	memory	4	40	0.033575	CRTC1, ABCA7, ITGA5, ASIC1
GOTERM_BP_DIRECT	GO:0015939	pantothenate metabolic process	2	2	0.0351328	VNN1, VNN2
GOTERM_BP_DIRECT	GO:0002337	B-1a B cell differentiation	2	2	0.0351328	CMTM7, PLCL2
GOTERM_BP_DIRECT	GO:0006508	proteolysis	8	175	0.0364809	CFD, CAPN14, CPXM2, CAPN2, LAP3, PGPEP1, F2, CTRC
GOTERM_BP_DIRECT	GO:0032715	negative regulation of interleukin-6 production	3	19	0.043882	IRAK3, BPI, NCKAP1L
GOTERM_BP_DIRECT	GO:0000209	protein polyubiquitination	5	78	0.0496553	RNF20, CBFB, TRIM32, PARK2, DZIP3
GOTERM_BP_DIRECT	GO:0006768	biotin metabolic process	2	3	0.0522354	VNN1, VNN2
GOTERM_BP_DIRECT	GO:0034504	protein localization to nucleus	3	24	0.0668827	MDM2, ABCA7, BANP
GOTERM_BP_DIRECT	GO:0051583	dopamine uptake involved in synaptic transmission	2	4	0.0690361	SLC6A2, PARK2
GOTERM_BP_DIRECT	GO:1903265	positive regulation of tumor necrosis factor-mediated signaling pathway	2	4	0.0690361	TRIM32, PARK2
GOTERM_BP_DIRECT	GO:0035108	limb morphogenesis	2	5	0.0855401	PKDCC, BMPR1B
GOTERM_BP_DIRECT	GO:0010960	magnesium ion homeostasis	2	5	0.0855401	ANK3, CNNM4
GOTERM_BP_DIRECT	GO:0030098	lymphocyte differentiation	2	5	0.0855401	CBFB, IKZF1
GOTERM_BP_DIRECT	GO:0035509	negative regulation of myosin-light-chain-phosphatase activity	2	5	0.0855401	IKBKB, NCKAP1L
GOTERM_BP_DIRECT	GO:0048813	dendrite morphogenesis	3	28	0.0875241	MEF2A, CACNA1A, DCLK1
GOTERM_BP_DIRECT	GO:0070534	protein K63-linked ubiquitination	3	28	0.0875241	TRAF6, UBE2E2, PARK2
GOTERM_BP_DIRECT	GO:0030097	hemopoiesis	3	30	0.0984663	CNN2, KIRREL3, CIAPIN1
GOTERM_CC_DIRECT	GO:0045121	membrane raft	8	110	0.0035	IKBKB, ZAP70, KDR, EFHD2, CAPN2, PECAM1, ARID3A, EPHB1
GOTERM_CC_DIRECT	GO:0005912	adherens junction	4	31	0.017326	CDH5, CTNNA1, CTNNA3, WTIP
GOTERM_CC_DIRECT	GO:0016020	membrane	26	902	0.01856	CBFB, CACNA1A, FOXO3, RAP1B, PTBP1, PSTPIP1, ORC6, NCKAP1L, LBP, PDZD8, MDN1, DARS, SEMA4C, RPS6, RBM19, CKAP5, SND1, NDC80, MED28, CRNN, CNOT1, SERBP1, BPI, ACOX3, BMPR1B, CDK5R1
GOTERM_CC_DIRECT	GO:0005737	cytoplasm	69	3109	0.0343297	GPI, DAZAP1, ELL, CRTC1, NCF2, SETD6, ARHGAP1, ENO1, FZD10, SMG7, TSEN2, PDCD2L, POLB, IKBKB, HELB, UBE2Q2, RGS1, NAMPT, MAGOH, CAPN2, CPNE2, AZI2, MEF2A, GAMT, RBM19, RFX2, ARNT, IRAK3, DICER1, ANK3, SND1, MED28, PRSS54, VMAC, BPI, LAP3, RAF1, GTSF1, C7H19ORF24, NIM1K, ISYNA1, NDRG4, OAT, CACNA1A, PDC, POLR2C, TPR, DNAJC21, MDN1, MBD3, DARS, WDR18, SMAD9, TBX5, POU2F3, QKI, CAPN14, SPSB1, CDK6, …
GOTERM_CC_DIRECT	GO:0005768	endosome	7	141	0.0402956	MYO1D, UVRAG, ATP8A2, KDR, SLC26A7, VPS35, NSG1
GOTERM_CC_DIRECT	GO:0034705	potassium channel complex	2	4	0.0692775	KCNAB1, KCNK1
GOTERM_CC_DIRECT	GO:0090575	RNA polymerase II transcription factor complex	3	26	0.0774777	RXRA, ARNT, TCF3
GOTERM_CC_DIRECT	GO:0071797	LUBAC complex	2	5	0.0858363	OTULIN, PARK2
GOTERM_CC_DIRECT	GO:0034707	chloride channel complex	3	28	0.0880795	GABRA2, TTYH2
GOTERM_MF_DIRECT	GO:0003723	RNA binding	13	260	0.00319169	SF3A3, RPL34, RBM19, CIRBP, DICER1, SAMHD1, QKI, RPUSD4, RPS15, PTBP1, BRIX1, RPL38, TRIM32
GOTERM_MF_DIRECT	GO:0005509	calcium ion binding	21	571	0.00442838	PCDHGA8, PCDHGB4, PCDHGA2, F2, LRP8, DLK1, COMP, NELL2, CRNN, CDH5, CAPN14, EHD3, RCN2, PPP3R2, EFHD2, CAPN2, FAT3, CAPS, CDK5R1, CDH19, CALN1
GOTERM_MF_DIRECT	GO:0005254	chloride channel activity	5	38	0.00505532	GABRA2, TTYH2, SLC26A7, SLC26A3
GOTERM_MF_DIRECT	GO:0052689	carboxylic ester hydrolase activity	4	27	0.012999	BREH1, CES4A, LOC508916, CES1
GOTERM_MF_DIRECT	GO:0005057	receptor signaling protein activity	3	15	0.0302508	DOK4, RAF1
GOTERM_MF_DIRECT	GO:0017159	pantetheine hydrolase activity	2	2	0.0364706	VNN1, VNN2
GOTERM_MF_DIRECT	GO:0070644	vitamin D response element binding	2	3	0.0542061	RXRA, TCF3
GOTERM_MF_DIRECT	GO:0004896	cytokine receptor activity	3	24	0.0714234	IFNGR1, IL20RA, IL12RB2
GOTERM_MF_DIRECT	GO:0042015	interleukin-20 binding	2	4	0.0716164	IFNGR1, IL20RA
KEGG_PATHWAY	bta04120	Ubiquitin mediated proteolysis	8	136	0.010004	FBXW8, UBE2Q2, TRAF6, MDM2, UBA2, UBE2E2, TRIM32, PARK2
KEGG_PATHWAY	bta04151	PI3K-Akt signaling pathway	13	347	0.0190181	RPS6, FOXO3, EPOR, COMP, IKBKB, FGF6, RXRA, CDK6, EFNA2, KDR, MDM2, ITGA5, RAF1
KEGG_PATHWAY	bta05033	Nicotine addiction	4	42	0.0372489	GABRA2, GRIN3A, CACNA1A
KEGG_PATHWAY	bta00770	Pantothenate and CoA biosynthesis	3	18	0.0391973	VNN1, VNN2, GADL1
KEGG_PATHWAY	bta05200	Pathways in cancer	13	398	0.0474602	ARNT2, ARNT, FZD10, IKBKB, FGF6, RXRA, CDK6, TRAF6, TPR, CTNNA1, MDM2, CTNNA3, RAF1
KEGG_PATHWAY	bta04670	Leukocyte transendothelial migration	6	116	0.0536053	RAP1B, CDH5, NCF2, CTNNA1, PECAM1, CTNNA3
KEGG_PATHWAY	bta05213	Endometrial cancer	4	51	0.0603611	CTNNA1, CTNNA3, FOXO3, RAF1
KEGG_PATHWAY	bta04722	Neurotrophin signaling pathway	6	125	0.0693518	RAP1B, IKBKB, TRAF6, IRAK3, FOXO3, RAF1
KEGG_PATHWAY	bta05223	Non-small cell lung cancer	4	56	0.0754958	RXRA, CDK6, FOXO3, RAF1
KEGG_PATHWAY	bta04010	MAPK signaling pathway	9	255	0.0805744	RAP1B, IKBKB, FGF6, PPP3R2, TRAF6, CACNA2D3, CACNA1A, RAF1, PTPN5
KEGG_PATHWAY	bta04380	Osteoclast differentiation	6	134	0.0873963	IKBKB, PPP3R2, NCF2, IFNGR1, CTSK, TRAF6
KEGG_PATHWAY	bta05010	Alzheimer's disease	7	178	0.0939224	PPP3R2, NDUFS7, NDUFA11, ATP5D, CAPN2, UQCR11, CDK5R1
